# Supplementary material for: Evaluation of alternative prognostic thresholds for SP142 and 22C3 immunohistochemical PD-L1 expression in triple-negative breast cancer: results from a population-based cohort
Source: Breast Cancer Res Treat. 2024 Dec 10;210(2):271–84. doi: 10.1007/s10549-024-07561-x (PMC11930886; doi:10.1007/s10549-024-07561-x)
Supplement: Supplementary file 4 — Supplementary material 4 (DOCX 39 kb) [file 10549_2024_7561_MOESM4_ESM.xlsx]

## Sheet: dataset
SCAN-B_external_ID	Chemo_type	Histologicaldiagnosis	preNACT_N	pT_size_mm	Nr pos nodes	pT	pN	NHG	ER	PR	HER2	Ki-67	Chemo_schedule	Radiation_adjuvant	Relapse_anykind	Typeofmet	Relaspe_BC	Death	DistantRelapse_BC	TILabundance	Relapse_or_death_IDFSevent	FUtime_months	Time_forOSanalysis	Time_IDFS	SP142_0%:0_>0<1%:1_=>1%:2	Time_DRFI	22C3_CPS_0:0_>0<1:1_=>1:2	Ageatdiagnosis_<50y:1_50-75y:2_>75y:3	22C3_CPS_0:0_>0<1:1_1-9:2_=>1:3
Q008735	None	Inv cancer Apocrine		16	0	1	0	2	<10%	<10%	2+ Not amplified	0.10-.15	None	L42,5Gy	0		0	1	0	.	1	85	85	85	0	85	0	3	0
Q007927	Adjuvant	IDC		70	5	3	2	3	0	0	0+	1.00	FEC100x3 Doc100x3	LR50Gy	0		0	0	0	.	0	26	26	26	2	26	2	1	2
Q005558	Neoadjuv	IDC	N+ cytology	.	0	.	.	3	.	.	.	0.90	FEC100x3 Doc100x3	LR50Gy	0		0	0	0	0.15	0	72	72	72	0	72	.	1	unevaluable
Q003396	Neoadjuv	IDC	Neg SN	.	0	.	.	.	.	.	.	0.80	FEC100x3 Doc100x3	None	0		0	0	0	0.1	0	58	58	58	0	58	.	2	unevaluable
Q006592	Adjuvant	IDC		55	1	3	1	3	0	0	1+	0.80	FEC100x3 Doc100x3	LR50Gy	0		0	0	0	0.15	0	85	85	85	0	85	2	2	2
Q007806	None	IDC		22	0	2	0	3	0	0	2+ Not amplified	>0.5	None	None	0		0	1	0	0.05	1	28	28	28	0	28	2	3	3
Q006545	Adjuvant	IDC with medullary features		25	0	2	0	3	0	0	0+	0.80	FEC100x3 Doc100x3	L42,5Gy	0		0	0	0	0.05	0	78	78	78	0	78	2	2	2
Q004656	Adjuvant	IDC		10	0	1	0	3	0	0	0+	0.75	Taxotere75 cyclofx6	L40Gy	0		0	0	0	0.15	0	71	71	71	0	71	2	2	2
Q004869	Neoadjuv	IDC	N+ cytol	.	1	.	.	.	5%	0%	1+	0.30	FEC75x3 Doc80x3	LR50Gy	0		0	0	0	0.01	0	70	70	70	0	70	2	2	2
Q005036	Adjuvant	IDC		22	0	2	0	3	0	0	0+	0.91	FEC100x3 Doc100x3	L40Gy	0		0	0	0	0.15	0	70	70	70	1	70	2	1	2
Q005835	None	Metaplastic		35	0	2	0	2	0	0	0+	0.44	None	None	0		0	0	0	0.05	0	79	79	79	1	79	2	3	3
Q005050	Adjuvant	IDC		30	0	2	0	3	0	0	2+ Not amplified	0.8	FEC100x3 Doc100x3	None	0		0	0	0	0.25	0	72	72	72	1	72	2	2	2
Q004794	Adjuvant	IDC		15	0	1	0	3	0	0	1+	0.7	FEC100x3 Doc100x3	L40Gy	0		0	0	0	0.01	0	70	70	70	1	70	2	2	2
Q004460	Adjuvant	IDC		20	0	1	0	3	0	0	1+	0.8	FEC100x3 Doc100x3	L40Gy	0		0	0	0	0.2	0	68	68	68	1	68	2	2	2
Q004238	Adjuvant	IDC		16	0	1	0	3	0	0	1+	0.8	FEC100x3 Doc100x3	None	1	L	1	0	0	0.2	1	67	67	30	1	67	2	1	2
Q005001	None	IDC		9	0	1	0	3	0	0	1+	0.91	None	L40Gy	0		0	0	0	0.2	0	66	66	66	1	66	2	2	3
Q005193	Adjuvant	IDC		26	4	2	2	3	0	0	0+	0.34	FEC75x3 Doc80x3	LR50Gy	1	D	1	1	1	0.1	1	64	64	52	1	52	2	2	2
Q004783	None	IDC		25	0	2	0	3	<10%	<10%	1+	0.45	Declined	L40Gy	0		0	0	0	0.1	0	67	67	67	1	67	2	3	2
Q004049	Neoadjuv	IDC	N+ cytology	.	0	.	.	3	0%	0%	0+	0.87	FEC100x3 Doc100x3	LR50Gy	0		0	0	0	0.2	0	65	65	65	1	65	2	1	2
Q002602	Adjuvant	IDC		20	0	1	0	3	0	0.01	0+	0.19	FEC100x3 Doc100x3	L40Gy	0		0	0	0	0.1	0	45	45	45	1	45	2	1	2
Q005909	Adjuvant	IDC		35	2	2	1	3	0.01	0	0+	0.67	FEC100x3 Doc100x3	LR50Gy	1	D	1	1	1	0.2	1	43	43	16	2	16	2	1	2
Q005786	Adjuvant	IDC		35	2	2	1	3	0	0	2+ Not amplified	0.7	FEC100x3 Doc100x3	LR50Gy	0		0	0	0	0.2	0	68	68	68	2	68	2	1	3
Q007699	Adjuvant	IDC		20	0	1	0	3	0	0	2+ Not amplified	0.8	FEC100x6	None	1	D	1	1	1	0.2	1	62	62	50	2	50	2	2	2
Q005110	Adjuvant	IDC		22	0	2	0	3	0	0	0+	0.85	FEC100x3 Doc100x3	L66GY	0		0	0	0	0.05	0	72	72	72	2	72	2	1	2
Q004472	Adjuvant	IDC		11	0	1	0	3	0.01	0.01	1+	0.87	FEC75x3 Doc80x3	L40Gy	0		0	1	0	0.2	1	38	38	38	2	38	2	2	3
Q002757	Adjuvant	IDC		25	1	2	1	3	0	0	1+	0.6	FEC75x3 Paclitax1	No	0		0	1	0	0.2	1	7	7	7	2	7	2	3	2
Q007575	Adjuvant	IDC		11	1	1	1	3	0	0	1+	0.69	FEC100x3 Doc100x3	L40Gy	1	D	1	1	1	0.05	1	51	51	44	2	44	2	2	2
Q006473	Adjuvant	IDC		23	1	2	1	3	0	0	0+	0.9	FEC100x3 Doc100x3	LR50Gy	0		0	0	0	0.25	0	83	83	83	2	83	2	2	3
Q008211	Adjuvant	IDC		60	0	3	0	3	0	0	0+	0.85	FEC100X1	None	1	D	.	1	.	0.2	1	35	35	21	2	.	2	2	3
Q008115	Adjuvant	IDC		13	0	1	0	3	0	0	0+	0.9	FEC100X1	L66Gy	1	D	1	0	1	0.15	1	26	26	23	2	23	2	1	2
Q007960	None	IDC		12	0	1	0	3	0	0	0+	0.6	None	L42,5Gy	0		0	0	0	0.05	0	73	73	73	2	73	2	2	3
Q008583	Adjuvant	IDC		26	1	2	1	2	0	0	0+	0.34	FEC100x3 Doc100x3	None	0		0	0	0	0.05	0	92	92	92	2	92	2	2	2
Q008122	Adjuvant	IDC		28	0	2	0	3	0	0	1+	0.97	FEC100x3 Doc100x3	None	0		0	0	0	0.25	0	98	98	98	2	98	2	2	2
Q007943	Adjuvant	IDC		45	1	2	1	3	1-5%	0	2+ Not amplified	0.8	FEC100x3 Doc100x3	LR50Gy	0		0	0	0	0.1	0	95	95	95	2	95	2	2	2
Q005402	Adjuvant	IDC		17	0	1	0	3	0	0	2+ Not amplified	0.5	FEC100x3 Doc100x3	None	0		0	0	0	0.05	0	54	54	54	2	54	2	2	3
Q003864	None	IDC		23	0	2	0	3	0.05	0.01	2+ Not amplified	0.5	None	None	0		0	0	0	0.1	0	63	63	63	2	63	2	3	2
Q008607	Adjuvant	IDC		22	1	2	1	3	0	0	1+	0.9	FEC100x3-Doc100x3	None	0		0	0	0	0.15	0	103	103	103	2	103	2	2	3
Q008531	Adjuvant	IDC Medullary features		17	1	1	1	3	1-10%	0	1+	>0.30	FEC100x3 Doc100x3	L42,5Gy	0		0	0	0	0.05	0	101	101	101	2	101	2	2	3
Q004115	Adjuvant	IDC		15	0	1	0	3	0.01	0	1+	0.41	FEC100x3 Doc100x3	L40Gy	1	L	1	0	0	0.1	1	64	64	60	2	64	2	2	3
Q003969	None	IDC		32	0	2	0	3	0	0	1+	0.88	None	None	0		0	1	0	0.25	1	16	16	16	2	16	2	3	3
Q003967	None	IDC		28	1	2	1	3	0	0	2+ Not amplified	0.28	None	None	1	D	1	1	1	0.1	1	13	13	9	2	9	2	3	2
Q007956	Adjuvant	IDC		21	0	2	0	3	<10%	<10%	0+	>0.50	FEC100x3 Doc100x2	L42,5Gy	0		0	0	0	0.15	0	91	91	91	2	91	2	2	2
Q007566	None	Metaplastic		55	0	3	0	3	0	0	0+	0.8	None	None	0		0	0	0	0.25	0	72	72	72	2	72	2	3	2
Q006659	Adjuvant	IDC		13	0	1	0	3	0	0	1+	0.9	FEC75x3 Doc80x3	L42,5Gy	0		0	0	0	0.2	0	85	85	85	2	85	2	2	3
Q005627	Adjuvant	Medullary		23	0	2	0	3	0.1	0.03	1+	0.95	FEC100x3 Doc100x3	L50Gy	0		0	0	0	0.1	0	78	78	78	2	78	2	1	3
Q005185	None	IDC		24	0	2	0	3	0	0	1+	0.8	None	None	0		0	0	0	0.15	0	62	62	62	2	62	2	3	3
Q004419	Adjuvant	IDC with medullary features		18	0	1	0	3	0	0	2+ Not amplified	0.8	FEC75x3 Paclitax9	L40Gy	0		0	0	0	0.1	0	61	61	61	2	61	2	2	2
Q004343	None	IDC		38	4	2	2	3	0.01	0	1+	0.9	None	None	0		0	0	0	0.2	0	.	.	.	2	.	2	3	3
Q006213	Adjuvant	IDC Apocrine		22	1	2	1	2	0	0	2+ Not amplified	0.1	FEC75x3 Doc80x3	None	0		0	0	0	0.1	0	82	82	82	0	82	0	2	0
Q005141	None	IDC		25	0	2	0	3	0	0	2+ Not amplified	0.3	None	L42,5Gy	0		0	0	0	0.2	0	73	73	73	0	73	0	3	0
Q004620	Adjuvant	IDC		10	0	1	0	3	0	0	0+	0.79	FEC75x3 Doc80x3	L40Gy	0		0	0	0	0.05	0	68	68	68	0	68	0	2	0
Q002882	None	IDC		11	0	1	0	3	0	0	0+	0.83	None	L40Gy	0		0	0	0	0.1	0	53	53	53	0	53	0	3	0
Q007306	None	IDC Apocrine		9	0	1	0	2	0	0	2+ Not amplified	0.1	None	L42,5Gy	0		0	0	0	0	0	91	91	91	0	91	0	2	0
Q007194	Adjuvant	IDC		11	0	1	0	3	0	0	2+ Not amplified	0.43	FEC100x3 Doc100x3	L45,5Gy	0		0	0	0	0.2	0	90	90	90	0	90	0	2	0
Q006825	None	IDC		14	0	1	0	3	0	0	1+	0.6	None	None	0		0	0	0	0.1	0	86	86	86	0	86	0	3	0
Q006704	Adjuvant	IDC		25	0	2	0	2	0	0	0+	0.45	FEC100x3 Doc100x3	L42,5Gy	0		0	0	0	0.1	0	85	85	85	0	85	0	2	0
Q005881	Adjuvant	IDC Apocrine		15	0	1	0	2	0	0	2+ Not amplified	0.25	FEC75x3 Doc80x3	L42,5Gy	0		0	1	0	0.05	1	51	51	51	0	51	0	2	0
Q004935	Adjuvant	Neuroedocrine small cell type		23	0	2	0	3	0	0	0+	0.8	FEC75x3 Doc80x3	L40Gy	0		0	0	0	0.25	0	70	70	70	0	70	0	2	0
Q004141	Adjuvant	IDC		15	0	1	0	2	0	0	2+ Not amplified	0.11	FEC100x3 Doc100x3	L40Gy	0		0	0	0	0.1	0	60	60	60	0	60	0	2	0
Q008834	Adjuvant	IDC		35	4	2	2	3	<10%	<10%	0+	0.24	FEC100x6	LR50Gy	1	D	1	1	1	0.05	1	28	28	12	0	12	0	2	0
Q007579	Adjuvant	IDC		37	0	2	0	3	0	0	0+	0.8	FEC100x3 Doc100x3	L42,5Gy	1	D	1	1	1	0.05	1	20	20	17	0	17	0	2	0
Q005330	None	IDC		80	0	3	0	3	0	0	1+	0.44	None	None	1	D	1	1	1	0.02	1	17	17	6	0	6	0	3	0
Q003632	Adjuvant	IDC		15	0	1	0	3	0	0	0+	0.9	FEC60x3 Paclix9	None	1	D	1	1	1	0.01	1	24	24	18	0	18	0	2	0
Q002883	None	IDC		30	0	2	0	3	0.01	0	1+	0.69	None	None	0		0	0	0	0.2	0	56	56	56	0	56	0	3	0
Q007706	Adjuvant	ILC		20	0	1	0	2	0	0	1+	0.13	FEC75x6	None	1	D	1	1	1	0.05	1	88	88	72	0	72	0	2	0
Q007661	Adjuvant	IDC		21	0	2	0	3	0	0	0+	0.6	FEC100x6	None	1	D	1	1	1	0.02	1	19	19	17	0	17	0	2	0
Q008839	None	IDC		10	0	1	0	2	1-10%	1-10%	1+	0.25	None	None	0		0	0	0	0.05	0	106	106	106	0	106	0	2	0
Q008246	None	IDC		18	1	1	1	2	0	0	NEGATIVE	0.18	None	None	1	D	1	1	1	0	1	62	62	54	0	54	0	3	0
Q008105	None	IDC		9	0	1	0	3	0	0	0+	0.8	None	None	0		0	1	0	0.05	1	66	66	66	0	66	0	2	0
Q007987	None	IDC		48	2	2	1	3	0	0	0+	0.4	None	LR50Gy	1	D	1	1	1	0.1	1	32	32	29	0	29	0	3	0
Q007935	None	IDC		15	2	1	1	3	0	0	0+	0.3	None	LR50Gy	0		0	0	0	0.15	0	84	84	84	0	84	0	3	0
Q007781	Adjuvant	IDC		23	2	2	1	3	0	0	0+	0.8	FEC100x3 Doc100x3	LR50Gy	0		0	0	0	0.1	0	94	94	94	0	94	0	1	0
Q006669	Adjuvant	IDC		20	0	1	0	3	0	0	0+	0.75	FEC100x3 Doc100x3	L42,5Gy	1	D	1	1	1	0	1	55	55	38	0	38	0	2	0
Q008844	None	IDC		27	18	2	3	3	0	0	Not amplified	0.25	None	None	1	L	1	1	1	0.1	1	26	26	9	0	16	0	3	0
Q008704	Adjuvant	IDC Apocrine		12	1	1	1	2	0	0	0+ Not amplified	0.14	FEC75x5	None	1	L	1	0	.	0.01	1	103	103	58	0	.	0	2	0
Q008479	None	IDC Apocrine		90	0	4	0	2	0	0	2+ Not amplified	0.14	None	None	0		0	0	0	0.05	0	99	99	99	0	99	0	3	0
Q008457	Adjuvant	IDC		27	0	2	0	3	0	0	2+ Not amplified	0.54	FEC100x3 Doc100x3	L50Gy	0		0	0	0	0.1	0	90	90	90	0	90	0	1	0
Q004381	Neoadjuv	IDC	N+ cytol	.	1	.	.	.	.	.	.	.	FEC100x3 Doc100x3	LR50Gy	1	D	1	1	1	0.01	1	11	11	9	0	9	0	2	0
Q002798	Adjuvant	ILC		28	0	2	0	2	0	0	1+	0.31	FEC75x3 Doc80x3	L40Gy	1	L	0	1	0	0	1	46	46	36	0	46	0	2	0
Q008763	None	Inv cancer adoncystic		20	0	1	0	2	0	0	0+	0.5	None	None	1	D	1	1	1	0.05	1	15	15	14	0	14	0	3	0
Q008488	None	IDC Apocrine		10	0	1	0	2	<10%	<10%	2+ Not amplified	0.25	None	None	1	L	0	0	0	0.2	1	79	79	16	0	79	0	2	0
Q005332	None	Metaplastic		35	0	2	0	3	0	0	0+	0.52	None	None	0		0	1	0	0.05	1	36	36	36	0	36	0	3	0
Q004622	None	IDC		50	1	2	1	3	0	0	0+	0.73	None	None	1	L	1	0	0	0.1	1	17	17	13	0	17	0	3	0
Q004056	Adjuvant	IDC		11	0	1	0	3	0	0	0+	0.32	FEC100x3 Doc100x1->Doc80x2	L40Gy	0		0	0	0	0.05	0	62	62	62	0	62	0	2	0
Q008346	Adjuvant	IDC		18	0	1	0	3	0	0	1+	0.29	FEC75x6	L42,5Gy	0		0	1	0	0.05	1	49	49	49	0	49	0	2	0
Q005520	Neoadjuv	IDC	Neg SN	.	0	.	.	.	.	.	.	0.7	FEC100x3 Doc100x3	LR50Gy	0		0	0	0	0.01	0	66	66	66	0	66	0	1	0
Q005148	None	Acinic cell		60	0	3	0	3	0	0	0+	0.7	None	LR50Gy	0		0	1	0	0.01	1	63	63	63	0	63	0	3	0
Q004967	None	IDC		61	2	3	1	2	0	0	2+ Not amplified	0.15	None	LR50Gy	0		0	0	0	0.1	0	71	71	71	0	71	0	3	0
Q003847	None	IDC		38	6	2	2	3	0	0	0+	0.65	None	None	0		0	1	0	0.1	1	8	8	8	0	8	0	3	0
Q007758	Adjuvant	IDC		15	0	1	0	3	0	0	1+	>0.50	FEC75X3 PaclitaxelX9	L42,5Gy	0		0	0	0	0.01	0	96	96	96	0	96	0	2	0
Q006907	None	IDC		17	0	1	0	3	0	0	1+	0.8	None	None	0		0	1	0	0	1	13	13	13	0	13	0	3	0
Q006501	Adjuvant	IDC with metaplastic focus		32	1	2	1	3	0	0	0+	0.5	FEC100x3 Doc100x3	L42,5Gy	0		0	0	0	0.1	0	68	68	68	0	68	0	2	0
Q005833	Adjuvant	IDC		20	0	1	0	3	0.01	0	1+	0.5	FEC75x3 Doc80x3	None	1	L	1	0	0	0.01	1	73	73	40	0	73	0	2	0
Q005522	Neoadjuv	IDC	N+ cytology	.	0	.	.	3	0%	1%	1+	0.60	FEC100x3 Doc100x3	LR50Gy	0		0	0	0	0.1	0	75	75	75	0	75	0	1	0
Q005462	Adjuvant	IDC		32	0	2	0	3	0	0	2+ Not amplified	0.6	FEC75x3 Doc80x3	None	0		0	0	0	0.05	0	74	74	74	0	74	0	2	0
Q002723	Neoadjuv	IDC	N+ cytologi	.	1	.	.	.				0.50	FEC100x3 Doc100x3	LR50Gy	0		0	0	0	0.2	0	57	57	57	0	57	0	1	0
Q007215	Adjuvant	IDC		24	3	2	1	3	0	0	0+	0.81	FEC100x3 Doc100x3	LR50Gy	0		0	0	0	0.1	0	90	90	90	0	90	0	2	0
Q007938	Adjuvant	IDC		14	2	1	1	3	0	0.01	2+ Not amplified	0.64	FEC100x3 Doc100x3	LR50Gy	1	L	1	0	0	0.01	1	96	96	33	1	96	0	1	0
Q007134	Adjuvant	IDC		21	0	2	0	3	0	0	1+	0.81	FEC100x3 Doc100x3	L42,5Gy	0		0	0	0	0.2	0	90	90	90	0	90	1	2	1
Q006640	None	IDC		10	0	1	0	2	0	0	2+ Not amplified	0.18	None	None	0		0	0	0	0.01	0	84	84	84	0	84	1	2	1
Q005779	None	IDC		15	0	1	0	3	0.05	0	0+	0.65	None	None	0		0	0	0	0.07	0	75	75	75	0	75	1	3	1
Q005139	None	IDC		40	20	2	3	3	0	0	1+	0.8	None	LR50Gy	1	D	1	0	1	0.15	1	21	21	16	0	16	1	3	1
Q008226	Adjuvant	IDC		80	4	3	2	3	0	0	1+	0.26	FEC100X3 DOC100X3	LR50Gy	1	L	1	1	1	0.1	1	50	50	18	0	44	1	2	1
Q007141	Adjuvant	IDC		1	9	1	2	3	0	0	0+	0.17	FEC75x3 Doc80x3	LR50Gy	1	D	1	0	1	0.25	1	63	63	27	0	27	1	2	1
Q005203	Adjuvant	Lobular pleomorf type		37	18	2	3	3	0	0	0+	0.52	FEC75x3 Doc80x3	LR50Gy	1	D	1	1	1	0.15	1	34	34	21	0	21	1	2	1
Q007352	Adjuvant	IDC		20	0	1	0	3	0.05	0	0+	0.85	FEC100x3 Doc100x3	L42,5Gy	1	D	1	1	1	0.02	1	58	58	45	0	45	1	2	1
Q005588	None	IDC		6	0	1	0	3	0	0	0+	0.5	None	L50Gy	0		0	0	0	0.1	0	76	76	76	0	76	1	1	1
Q005423	Adjuvant	IDC		23	0	2	0	3	0	0	2+ Not amplified	0.95	FEC100x3 Doc100x3	L66Gy	0		0	0	0	0.15	0	75	75	75	0	75	1	1	1
Q008431	None	IDC		25	0	2	0	3	0	0	1+	0.37	None	None	1	L	1	0	0	0	1	100	100	40	0	100	1	3	1
Q009043	Adjuvant	IDC		16	0	1	0	3	<10%	<10%	0+	>0.30	FEC75X3 PaclitaxelX9	L50Gy	0		0	0	0	0.1	0	106	106	106	0	106	1	2	1
Q007150	Neoadjuv	IDC	N+ cytology	.	1	.	.	3	.	.	.	0.90	FEC100x3 Doc100x3	LR50Gy	1	L	1	1	1	0.01	1	51	51	11	0	15	1	1	1
Q006507	Adjuvant	Inv cancer Apocrine		30	12	2	3	2	0	0	1+	0.21	FEC75x3-Doc80x3	LR50Gy	1	D	1	1	1	0.1	1	33	33	30	0	30	1	2	1
Q005101	None	Squamous cell cancer		100	0	4	0	3	0	0	1+	0.53	None	None	0		0	0	0	0.1	0	30	30	30	0	30	1	3	1
Q005731	Adjuvant	ILC		27	0	2	0	2	0.05	0.01	2+ Not amplified	0.17	FEC100x3 Doc100x3	None	0		0	0	0	0	0	67	67	67	0	67	1	2	1
Q005158	None	Inv cancer Apocrine		21	1	2	1	3	0	0	2+ Not amplified	0.35	None	None	0		0	0	0	0.1	0	53	53	53	0	53	1	3	1
Q004166	None	IDC		35	0	2	0	3	0	0	0+	0.69	None	None	1	L	1	1	0	0.1	1	40	40	31	1	40	1	3	1
Q007363	Adjuvant	IDC		14	7	1	2	3	0	0	0+	0.63	FEC100x5	None	0		0	1	0	0.1	1	5	5	5	1	5	1	2	1
Q005088	None	ILC		10	0	1	0	2	0	0	2+ Not amplified	0.15	None	L42,5Gy	0		0	0	0	0.1	0	66	66	66	1	66	1	2	1
Q004833	Adjuvant	IDC		14	0	1	0	2	0	0	2+ Not amplified	0.28	FEC100x3 Doc100x3	L40Gy	0		0	0	0	0.2	0	54	54	54	1	54	1	2	1
Q004346	Adjuvant	IDC		16	0	1	0	3	0	0	1+	0.7	FEC100x3 Doc100x3	L50+16Gy	0		0	0	0	0.1	0	62	62	62	1	62	1	1	1
Q006498	None	IDC		90	3	3	1	3	0	0	1+	0.9	None	None	0		0	0	0	0.1	0	6	6	6	1	6	1	2	1
Q003697	Adjuvant	IDC		27	1	2	1	3	0	0	1+	0.42	FEC100x3 Paclix9	LR50Gy	0		0	0	0	0.15	0	61	61	61	1	61	1	1	1
Q008867	Adjuvant	IDC		14	0	1	0	3	0	0	1+	0.95	FEC100x6	L42,5Gy	0		0	0	0	0.05	0	101	101	101	1	101	1	2	1
Q005661	Adjuvant	IDC		30	0	2	0	3	0	0	0+	0.45	FEC100x3 Doc100x3	L42,5Gy	0		0	0	0	0.1	0	67	67	67	1	67	1	2	1
Q006401	Adjuvant	IDC		30	1	2	1	3	0.05	0	0+	0.99	FEC100x3-Doc100x3	None	0		0	0	0	0.2	0	81	81	81	1	81	1	2	1
Q002732	None	IDC		12	0	1	0	3	0	0	0+	0.8	None	L40Gy	0		0	0	0	0.15	0	54	54	54	1	54	1	2	1
Q007353	Adjuvant	IDC Apocrine		11	0	1	0	2	0	0	1+	0.12	FEC100x3 Doc100x3	L42,5Gy	0		0	0	0	0.05	0	91	91	91	2	91	0	2	0
Q003105	Adjuvant	IDC		29	0	2	0	3	0	0	0+	0.54	FEC100x3 Doc100x3	L50+16Gy	1	D	1	1	1	0.05	1	50	50	34	2	34	0	1	0
Q008965	Adjuvant	IDC		50	4	2	2	3	0	0	0+	0.94	FEC75X3 PaclitaxelX9	LR50Gy	0		0	0	0	0.05	0	105	105	105	2	105	1	2	1
Q008847	Adjuvant	IDC		18	0	1	0	3	<10%	<10%	1+	0.95	FEC100x3 Doc100x3	L50+16Gy	0		0	0	0	0.1	0	88	88	88	2	88	1	1	1
Q008798	Adjuvant	IDC		11	1	1	1	3	<10%	<10%	NEGATIVE	0.57	FEC100X3Doc100X3	L42,5Gy	0		0	0	0	0.01	0	104	104	104	2	104	1	2	1
Q008464	Adjuvant	IDC		22	0	2	0	3	0	0	0+	0.55	FECx6	L42,5Gy	0		0	0	0	0.15	0	102	102	102	2	102	1	2	1
Q007887	None	Apokrin		10	0	1	0	2	<10%	<10%	1+	0.11	None	L42,5Gy	0		0	0	0	0.05	0	95	95	95	2	95	1	2	1
Q007621	None	IDC		19	1	1	1	3	0	0	2+ Not amplified	0.28	None	L42,5Gy	0		0	0	0	0	0	92	92	92	2	92	1	3	1
Q003959	Adjuvant	IDC		20	1	2	1	3	0	0	0+	0.75	FEC75x3 Doc80x3	LR50Gy	0		0	0	0	0.1	0	63	63	63	2	63	1	2	1
Q009027	Adjuvant	IDC		25	3	2	1	3	0	<10%	1+	>0.50	PANTHER ECx4 Docx3	LR50Gy	0		0	0	0	0.2	0	108	108	108	2	108	1	2	1
Q009036	Adjuvant	IDC		10	0	1	0	3	0	0	1+	>0.50	FEC100x3 Doc100x3	L42,5Gy	0		0	0	0	0.1	0	106	106	106	2	106	1	2	1
Q008557	Adjuvant	Inv medullary		15	0	1	0	3	<10%	<10%	2+ Not amplified	>0.30	FEC100x3 Doc100x3	L50Gy	0		0	0	0	0.2	0	100	100	100	2	100	1	2	1
Q007540	Adjuvant	IDC		30	0	2	0	3	0	0	0+	0.3	FEC100x3 Doc100x3	L42,5Gy	0		0	0	0	0.1	0	87	87	87	2	87	1	2	1
Q005489	Adjuvant	IDC		20	0	1	0	3	0	0	1+	0.67	FEC100x3 Doc100x3	L50Gy	1	D	1	0	1	0.15	1	76	76	34	2	34	1	1	1
Q003720	Adjuvant	IDC		35	0	2	0	3	0	0.05	1+	0.87	FEC100x3 Doc100x3	None	0		0	0	0	0.1	0	34	34	34	2	34	1	1	1
Q005362	Adjuvant	IDC		16	1	1	1	3	0	0	1+	0.6	FEC60X6	LR50Gy	0		0	0	0	0.2	0	76	76	76	2	76	1	2	1
Q004603	Adjuvant	IDC		15	0	1	0	3	0	0	0+	0.55	FEC100x3 Doc100x3	None	0		0	0	0	0.2	0	64	64	64	2	64	1	2	1
Q004279	Neoadjuv	IDC with medullary features	Neg cytologi x2	.	0	.	.	.	0%	0%	1+	0.75	FEC100x3 Doc100x3	LR50Gy	0		0	0	0	0.7	0	66	66	66	1	66	.	2	unevaluable
Q003553	Neoadjuv	IDC	N+ cytology	.	0	.	.	3	10%	2%	2+Not Amplified	0.90	FEC100x3 Doc100x3	LR50Gy	0	.	0	0	0	0.7	0	61	61	61	2	61	.	2	unevaluable
Q004347	Neoadjuv	IDC	Neg cytologi, ITC i 1/2 SN	.	0	.	.	.	.	.	.	0.88	FEC100x3 Doc100x3	L40Gy	0		0	0	0	0.3	0	68	68	68	2	68	.	1	unevaluable
Q004683	Adjuvant	IDC		9	0	1	0	3	0	0	0+	0.75	FEC100x3 Doc100x3	None	0		0	0	0	0.3	0	70	70	70	0	70	2	1	2
Q006732	Adjuvant	IDC		9	0	1	0	3	0	0	1+	0.85	FEC100x3 Doc80x3	L42,5Gy	0		0	0	0	0.4	0	86	86	86	1	86	2	2	2
Q006313	None	IDC		19	0	1	0	3	0	0	0+	0.95	None	None	0		0	0	0	0.3	0	81	81	81	1	81	2	3	2
Q005746	Adjuvant	IDC		20	0	1	0	3	0	0	2+ Not amplified	0.96	FEC100x3 Doc100x3	L42,5Gy	0		0	0	0	0.5	0	74	74	74	1	74	2	2	2
Q006115	Neoadjuv	IDC	N+ cytol	.	7	.	.	.		.	.	0.27	FEC100x3 Doc100x3	LR50Gy	1	D	1	1	1	0.4	1	22	22	20	1	20	2	2	2
Q003138	Neoadjuv	IDC	N+ cytol	.	.	.	.	.	0%	0%	1+	0.87	FEC100x3Doc100x2Karbox2	LR35Gy	1	D	1	1	1	0.4	1	9	9	8	1	8	2	1	2
Q008324	Adjuvant	IDC		20	21	1	3	3	0	1-10%	1+	0.5	FEC100x3-Doc100x3	LR50Gy	0		0	0	0	0.6	0	89	89	89	1	89	2	1	2
Q006443	Adjuvant	IDC		27	5	2	2	3	0	0	0+	0.8	FEC100x3 Doc100x3	LR50Gy	0		0	0	0	0.3	0	83	83	83	1	83	2	1	2
Q004877	Neoadjuv	ILC Pleomorf type	N+ cytol	.	1	.	.	3	0%	0%	0+	0.80	FEC100x3 Doc100x3	LR50Gy	1	D	1	0	1	0.3	1	71	71	41	1	41	2	2	2
Q007463	None	IDC		20	0	1	0	3	0	0	1+	0.82	None	None	1	D	.	1	.	0.65	1	57	57	56	2	.	2	3	2
Q007170	Adjuvant	IDC		14	0	1	0	3	0	0	1+	0.86	FEC75x3 Doc80x3	L42,5Gy	0		0	0	0	0.4	0	91	91	91	2	91	2	2	3
Q005948	Adjuvant	IDC		25	1	2	1	3	0.01	0	1+	0.92	FEC100x3 Doc100x3	L42,5Gy	0		0	0	0	0.7	0	76	76	76	2	76	2	2	3
Q005923	Adjuvant	IDC		15	0	1	0	3	0	0	0+	0.69	FEC100x3 Doc100x3	L42,5Gy	0		0	0	0	0.6	0	72	72	72	2	72	2	2	2
Q005965	Adjuvant	IDC		17	0	1	0	3	0	0	1+	0.25	FEC75x1 CMFx1	None	0		0	0	0	0.3	0	79	79	79	2	79	2	2	3
Q005901	None	IDC		25	1	2	1	3	0.05	0	1+	0.74	None	None	1	D	1	1	1	0.5	1	28	28	27	2	27	2	3	3
Q005131	None	IDC		24	0	2	0	3	0.05	0	0+	0.94	None	None	0		0	0	0	0.4	0	73	73	73	2	73	2	2	2
Q004870	Adjuvant	IDC		12	1	1	1	3	0	0	0+	0.86	FEC100x3 Doc100x3	LR66Gy	0		0	0	0	0.9	0	68	68	68	2	68	2	1	3
Q004378	Adjuvant	IDC		20	0	1	0	3	0	0	1+	0.82	FEC100x3 Doc100x3	L40Gy	0		0	0	0	0.8	0	62	62	62	2	62	2	2	3
Q003979	Adjuvant	IDC		12	0	1	0	3	0	0	0+	0.78	FEC100x3 Doc100x3	L40Gy	1	L	1	1	0	0.4	1	63	63	19	2	63	2	2	3
Q003941	Adjuvant	IDC		14	0	1	0	3	0	0	0+	0.82	FEC75x3 Doc80x3	L40Gy	0		0	0	0	0.6	0	55	55	55	2	55	2	2	2
Q003238	Adjuvant	Scamous		15	0	1	0	3	0	0	0+	0.9	CarboAUC6 Doc75 x6	L40Gy	0		0	0	0	0.4	0	60	60	60	2	60	2	2	3
Q003162	Adjuvant	IDC		70	0	3	0	3	0	0	1+	0.91	FEC100x3Doc100x3	L50+16Gy	0		0	0	0	0.9	0	58	58	58	2	58	2	1	3
Q007541	Adjuvant	IDC		17	0	1	0	3	0	0	0+	0.6	FEC100x3 Doc100x3	L42,5Gy	0		0	0	0	0.3	0	91	91	91	2	91	2	2	2
Q007295	None	IDC		10	0	1	0	3	0	0	0+	0.61	None	L42,5Gy	0		0	0	0	0.6	0	89	89	89	2	89	2	1	3
Q007148	None	IDC		23	0	2	0	3	0	0	0+	0.51	None	None	0		0	0	0	0.3	0	77	77	77	2	77	2	3	2
Q006960	Adjuvant	IDC		18	0	1	0	3	0	0	0+	0.7	FEC100x3 Doc100x3	L42,5Gy	0		0	0	0	0.8	0	78	78	78	2	78	2	2	2
Q006963	Adjuvant	IDC		19	0	1	0	3	0	0	0+	0.28	FEC100x3 Doc100x3	None	0		0	0	0	0.8	0	88	88	88	2	88	2	2	3
Q006823	None	IDC		48	0	2	0	3	0	0	1+	0.45	None	None	0		0	1	0	0.4	1	41	41	41	2	41	2	3	3
Q006764	Adjuvant	IDC		18	2	1	1	3	0	0.01	2+ Not amplified	0.9	FEC60x3 Doc80x3	LR50Gy	0		0	0	0	0.7	0	86	86	86	2	86	2	2	3
Q004949	Adjuvant	IDC		15	0	1	0	3	0	0	0+	0.9	FEC100X5 Doc100x1	L40Gy	0		0	0	0	0.3	0	65	65	65	2	65	2	2	2
Q004735	Adjuvant	IDC		22	1	2	1	3	0	0.05	1+	0.94	FEC100x3 Doc100x3	LR50Gy	0		0	0	0	0.55	0	71	71	71	2	71	2	1	2
Q004522	Adjuvant	IDC		14	0	1	0	3	0	0	1+	0.92	FEC100x3 Doc100x3	L40Gy	0		0	0	0	0.45	0	62	62	62	2	62	2	1	3
Q005025	Adjuvant	Medullary		23	0	2	0	3	0.05	0	0+	0.85	FEC100x3 Doc100x3	None	0		0	0	0	0.6	0	66	66	66	2	66	2	1	2
Q004983	Adjuvant	IDC		17	1	1	1	3	0	0	2+ Not amplified	0.7	FEC100x3 Doc100x3	LR50Gy	0		0	0	0	0.3	0	72	72	72	2	72	2	2	2
Q004688	Adjuvant	Medullary		11	0	1	0	3	0	0	0+	0.7	FEC100x3 Doc100x3	L40Gy	0		0	0	0	0.4	0	67	67	67	2	67	2	2	2
Q004477	Adjuvant	IDC with medullary features		19	0	1	0	2	<10%	0	2+ Not amplified	0.2	FEC75x3 Doc80x3	None	0		0	0	0	0.8	0	63	63	63	2	63	2	2	3
Q004175	Adjuvant	Metaplastic		22	0	2	0	3	0	0	0+	0.4	FEC100x3 Doc100x3	None	0		0	0	0	0.3	0	61	61	61	2	61	2	2	2
Q004063	None	IDC		10	0	1	0	2	0	0	2+ Not amplified	0.24	None	None	0		0	0	0	1	0	65	65	65	2	65	2	2	3
Q003970	Adjuvant	IDC with myoepithelial diff		14	1	1	1	3	0	0	0+	0.35	FEC100x3 Doc100x3	LR50Gy	0		0	0	0	0.4	0	62	62	62	2	62	2	1	2
Q003572	Adjuvant	Lymphoepithelioma-like		15	1	1	1	3	0.03	0.01	0+	0.5	FEC100x3 Doc100x3	LR50Gy	0		0	0	0	0.9	0	58	58	58	2	58	2	2	3
Q008153	Adjuvant	IDC		52	0	3	0	3	0	0	1+	0.96	FEC100x3 Doc100x3	LR50Gy	1	D	1	1	1	0.65	1	19	19	13	2	13	2	1	2
Q007520	Adjuvant	Metaplastic		34	2	2	1	3	0	0	0+	0.4	FEC75x6	LR50Gy	1	D	1	1	1	0.5	1	25	25	15	2	15	2	2	2
Q005026	Adjuvant	IDC		41	6	2	2	3	0	0	0+	0.7	FEC100x3 Doc100x3	LR66Gy	0		0	0	0	0.8	0	66	66	66	2	66	2	1	3
Q007549	None	ILC		25	0	2	0	2	1-10%	0	0+	0.13	None	None	1	D	1	1	1	0.3	1	76	76	53	2	53	2	2	3
Q006815	Adjuvant	IDC medullary		20	10	2	2	3	0	0	1+	0.7	FEC75x3 Doc80x3	LR50Gy	1	D	1	1	1	0.9	1	73	73	22	2	22	2	2	3
Q006566	Adjuvant	IDC		20	0	1	0	3	0	0	2+ Not amplified	0.8	FEC100x3 Doc100x3	None	0		0	0	0	0.4	0	79	79	79	2	79	2	2	3
Q006031	Adjuvant	IDC		40	2	2	1	3	0	0	0+	0.9	FEC100x3 Doc100x3	LR50Gy	0		0	0	0	0.6	0	66	66	66	2	66	2	2	2
Q005560	Adjuvant	IDC		23	0	2	0	3	0	0	0+	1	FEC100x3 Doc100x3	L50Gy	0		0	0	0	0.4	0	71	71	71	2	71	2	1	2
Q005338	Adjuvant	IDC		13	0	1	0	3	0	0	0+	0.8	FEC100x3 Doc100x3	L54Gy	1	D	1	1	1	0.6	1	65	65	37	2	37	2	1	3
Q005208	Adjuvant	IDC		18	1	1	1	3	0	0	2+ Not amplified	0.5	FEC100x3 Doc100x3	LR66Gy	0		0	0	0	0.4	0	73	73	73	2	73	2	1	3
Q003654	None	IDC		9	0	1	0	3	0	0	0+	0.44	None	L40Gy	0		0	0	0	0.5	0	63	63	63	2	63	2	2	3
Q003107	None	IDC		9	0	1	0	3	0	0	0+	0.72	None	L50+16Gy	0		0	0	0	0.6	0	49	49	49	2	49	2	1	2
Q007713	None	IDC		30	1	2	1	3	0	0	1+	0.95	None	None	0		0	0	0	0.3	0	95	95	95	2	95	2	3	3
Q008826	None	IDC		10	0	1	0	3	0	0	0+	0.6	None	L42,5Gy	1	D	.	1	.	0.6	1	65	65	38	2	.	2	2	2
Q008680	None	IDC		22	3	2	1	3	0	0	2+ Not amplified	0.3	None	None	0		0	0	0	0.6	0	102	102	102	2	102	2	3	3
Q008400	None	IDC		40	0	2	0	3	0	0	1+	0.6	None	None	0		0	0	0	0.7	0	14	14	14	2	14	2	3	2
Q008174	Adjuvant	IDC		30	17	2	3	3	0	0	1+	0.9	FEC100x3 Doc100x3	LR50Gy	0		0	0	0	0.3	0	99	99	99	2	99	2	2	3
Q008725	Adjuvant	IDC		25	0	2	0	3	0	0	2+ Not amplified	0.9	FEC100x3 Doc100x3	None	0		0	0	0	0.5	0	104	104	104	2	104	2	2	3
Q009009	Adjuvant	IDC		17	2	1	1	3	<10%	0	2+ Not amplified	0.9	PANTHER ECx4 Docx3	LR50Gy+16Gy boost	0		0	0	0	0.8	0	102	102	102	2	102	2	1	3
Q008846	Adjuvant	IDC		12	0	1	0	3	0	0	0+	0.9	FEC100x3 Doc100x3	None	0		0	0	0	0.7	0	99	99	99	2	99	2	1	2
Q007662	Adjuvant	IDC		22	0	2	0	3	0	1-10%	1+	0.92	FEC100x6	L42,5Gy	0		0	0	0	0.3	0	87	87	87	2	87	2	2	2
Q004982	Adjuvant	IDC		19	0	1	0	3	0	0	1+	0.66	FEC100x3 Paclix9	L40Gy	0		0	0	0	0.7	0	71	71	71	2	71	2	2	3
Q004078	None	IDC		11	2	1	1	3	0	0.01	1+	0.79	None	LR50Gy	0		0	0	0	0.5	0	46	46	46	2	46	2	3	3
Q006108	Adjuvant	IDC		12	0	1	0	3	<10%	0	1+	0.7	FEC100x3 Doc100x3	L42,5Gy	0		0	0	0	0.5	0	81	81	81	2	81	2	2	3
Q002891	Adjuvant	IDC		20	0	2	0	3	0	0	0+	0.8	FEC100x3 Doc100x3	L40Gy	0		0	0	0	0.8	0	57	57	57	2	57	2	2	3
Q002607	Adjuvant	IDC		.	7	.	2	3	0	0	0+	0.4	FEC100x3 Doc100x3	LR50Gy	0		0	0	0	0.5	0	56	56	56	2	56	2	2	2
Q008508	Adjuvant	Inv medullary		18	0	1	0	3	0	0	0+	>0.90	FEC100x3 Doc100x3	L42,5Gy	0		0	0	0	0.7	0	89	89	89	2	89	2	2	3
Q008461	Adjuvant	IDC		23	0	2	0	3	0	0	0+	>0.30	dtECx4 dtDocx4	None	0		0	0	0	0.3	0	101	101	101	2	101	2	2	2
Q008036	Adjuvant	IDC		12	1	1	1	3	<10%	<10%	NEGATIVE	0.8	FEC75X3 PaclitaxelX9	None	0		0	0	0	0.7	0	97	97	97	2	97	2	2	3
Q007894	Adjuvant	IDC Medullary features		70	0	4	0	3	<10%	0	2+ Not amplified	>0.80	Docetaxere-Carbox6	LR50Gy	0		0	0	0	0.3	0	83	83	83	2	83	2	1	3
Q007596	Adjuvant	IDC		18	2	1	1	3	0	0	1+	0.5	FEC100x3 Doc100x3	LR50Gy	.		.	0	.	0.6	.	93	93	.	2	.	2	2	3
Q007567	Adjuvant	IDC with medullary features		22	0	2	0	3	0	<1%	0+	>0.50	FEC100x3 Doc100x3	None	0		0	0	0	0.6	0	61	61	61	2	61	2	1	3
Q006999	Adjuvant	IDC		13	0	1	0	3	0.05	0.02	1+	0.7	FEC75x3 Doc80x1	L42,5Gy	0		0	1	0	0.45	1	57	57	57	2	57	2	2	3
Q006451	Adjuvant	IDC		15	1	1	1	3	0	0	1+	0.35	FEC100X5 Doc100x1	L42,5Gy	0		0	0	0	0.5	0	83	83	83	2	83	2	2	3
Q006391	Adjuvant	IDC		12	0	1	0	3	0.02	0	1+	0.26	FEC100x3-Doc100x3	L50Gy	0		0	0	0	0.6	0	79	79	79	2	79	2	1	3
Q005283	Adjuvant	IDC with medullary features		25	2	2	1	3	0	0	0+	0.9	FEC100x3 Doc100x3	LR50Gy	0		0	0	0	0.4	0	73	73	73	2	73	2	1	3
Q004455	Adjuvant	IDC		21	3	2	1	3	0	0	0+	0.68	FEC100x3 Doc100x3	LR50Gy	0		0	0	0	0.3	0	62	62	62	2	62	2	2	3
Q004358	Adjuvant	Medullary		15	0	1	0	3	0.05	0	0+	0.85	FEC100x3 Doc100x3	L40Gy	0		0	0	0	0.7	0	66	66	66	2	66	2	1	3
Q003492	Adjuvant	IDC Medullary component		35	0	2	0	3	0	0	0+	0.95	FEC100x3 Doc100x3	None	0		0	0	0	0.7	0	39	39	39	2	39	2	2	3
Q003205	Adjuvant	Medullary		21	0	2	0	3	0	0.01	1+	0.97	FEC100x3 Doc100x3	None	0		0	0	0	0.6	0	58	58	58	2	58	2	1	3
Q005350	Neoadjuv	IDC	N+ cytol	.	0	.	.	3	0%	<10%	1+	0.50	FEC100x3 Doc100x3	LR50Gy	0		0	0	0	0.5	0	76	76	76	0	76	0	2	0
Q007627	Adjuvant	IDC		10	0	1	0	3	0	0	1+	0.56	FEC100x3 Doc100x3	None	0		0	0	0	0.35	0	90	90	90	0	90	1	1	1
Q006939	Adjuvant	IDC		17	0	1	0	3	0	0	2+ Not amplified	0.8	FEC100x3 Doc100x3	L42,5Gy	0		0	0	0	0.35	0	88	88	88	0	88	1	2	1
Q005776	None	IDC		40	6	2	2	2	0	0	1+	0.3	None	LR50Gy	1	D	1	0	1	0.3	1	.	.	18	0	18	1	3	1
Q008783	None	IDC and mucinose		20	.	1	.	3	0	0	0+	.	None	None	1	L	1	0	0	0.5	1	46	46	18	0	46	1	3	1
Q006696	Adjuvant	IDC		40	1	2	1	3	0	0	0+	0.95	FEC100x3 Doc100x3	LR50Gy	0		0	0	0	0.4	0	81	81	81	0	81	1	1	1
Q005030	Adjuvant	IDC		22	0	2	0	3	0	0	0+	0.6	FEC100x3 Doc100x3	L40Gy	0		0	0	0	0.3	0	66	66	66	1	66	1	1	1
Q005010	None	IDC		20	1	1	1	2	0	0	1+	0.35	None	None	0		0	0	0	0.35	0	72	72	72	1	72	1	2	1
Q002541	Adjuvant	ILC		16	4	1	2	2	0.01	0	0+	0.13	FEC75x3 Doc80x3	LR50Gy	0		0	0	0	0.5	0	46	46	46	1	46	1	2	1
Q007831	None	IDC		25	3	2	1	3	0	0	0+	0.8	None	LR50Gy	1	D	1	1	1	0.3	1	22	22	19	1	19	1	3	1
Q006697	Adjuvant	IDC		13	2	1	1	3	0	0.01	1+	0.95	FEC100x3 Doc100x3	LR50Gy	1	D	1	1	1	0.5	1	22	22	20	2	20	1	1	1
